# Supplementary material for: Expression and Functional Contribution of Different Organic Cation Transporters to the Cellular Uptake of Doxorubicin into Human Breast Cancer and Cardiac Tissue
Source: Int J Mol Sci. 2021 Dec 27;23(1):255. doi: 10.3390/ijms23010255 (PMC8745601; doi:10.3390/ijms23010255)
Supplement: Supplementary file 1 [file ijms-23-00255-s001.zip]

Archive with 1 entries (1 files):
- ijms-1477205-supplementary.pdf
